# Supplementary material for: Pentafuhalol-B, a Phlorotannin from Brown Algae, Strongly Inhibits the PLK-1 Overexpression in Cancer Cells as Revealed by Computational Analysis
Source: Molecules. 2023 Aug 3;28(15):5853. doi: 10.3390/molecules28155853 (PMC10421442; doi:10.3390/molecules28155853)
Supplement: Supplementary file 1 [file molecules-28-05853-s001.zip]

Archive with 1 entries (1 files):
- molecules-2488550-supplementary.pdf
